# Supplementary material for: Prenylated Flavonoids with Selective Toxicity against Human Cancers
Source: Int J Mol Sci. 2023 Apr 18;24(8):7408. doi: 10.3390/ijms24087408 (PMC10138577; doi:10.3390/ijms24087408)
Supplement: Supplementary file 1 [file ijms-24-07408-s001.zip]

Archive with 1 entries (1 files):
- Fin.Proof_Supplementary materials - Prenylated flavonoids with selective toxicity against human cancers.pdf
